# Supplementary material for: The epidemiology of primary FSGS including cluster analysis over a 20-year period
Source: BMC Nephrol. 2023 Dec 10;24:365. doi: 10.1186/s12882-023-03405-w (PMC10712143; doi:10.1186/s12882-023-03405-w)
Supplement: Supplementary file 1 — Additional file 1: Supplement material 1. Raw anonymised data file of the 87 patients included within the study. [file 12882_2023_3405_MOESM1_ESM.xlsx]

## Sheet: Legend
Legenend
Supplement material 1. Raw anonymised data file of the 87 patients included within the study

## Sheet: Anonymised raw data
Gender	Ethnicity	RIP		Diabetes	Hypertension	Cardiovascular disease	Systolic bp at biopsy	Diastolic bp at biopsy	Systolic bp at 12 months	Diastolic bp at 12 months	Report available	Confirmed FSGS?	Idiopathic/ Secondary	Hb	Albumin	Corrected calcium	Phosphate	eGFR 0	Creatinine 0	uPCR 0	eGFR 12	Creatinine 12	uPCR 12	eGFR 60	creatinine 60	uPCR 60	Remission	Remission (partial or complete)		Time to remission (d)	Relapse				RRT	RRT type (HD/ PD/ transplant)		ACE/ARB	Optimal dose of ACE/ ARB	If not on optimal dose, why not?	Immunosuppression	Immunosupression type		Other biopsy	Other biopsy findings	Follow Up		Follow up duration (m)	Notes
1	0	1		0	1	0	115	75	130	80	0	1	0	125	33	2.41	1.28	28	231	127	30	219	86	12	486	21	2	complete		806	0				1	PD		1	Lisinopril 20mg		0			0	na	5		126
1	0	0		2	0	0	170	110	140	100	0	1	0	135	43	2.42	1.35	32	289	170	13	413	269				2	complete		1981	0				1	Transplant		1	Lisinopril 20mg		1	1		0	na	1		246
0	0	0		0	1	1	120	75	127	62	0	1	0	131	40	2.31	1.04	52	109	925	40	137	23	35	150	51	2	complete		143	1				0			0			1	1, 3, 4		1	Previous. 1993,. Showed FSGS.	1		251
1	0	1		0	1	0	130	90	174	104	0	1	0	137	24	2.31	1.11	58	112	790	19	294	620	10	486	177	1	partial		560	1				1	Transplant		1	lisinopril 30mg		1	1,2		1	Reoccurance in transplant kidney	5		134
1	0	0		0	1	0			144	76	1	1	0	155	41	2.26	0.91	80	85	89	74	91	41	>90	61		2	complete		691	0				0			1	Lisinopril 20mg		0			0	na	4		22
1	0	0		0	1	2,3			140	80	0	1	0	144	46	2.09	1.05	90	81	137	11	83	113	84	87	54	2	complete		5473	0				0			0		ACE-i induced cough	0			0	na	4		245
1	0	0		2	1	0	135	70	163	83	1	1	0	145	25	2.45	1.17	>90	78	1195	90	66	1534				1	partial		839	1				0			1	Ramipril 10mg		0			0	na	1		203
1	0	0		0	0	0	140	70	130	70	1	1	0	171	47	2.32	1.54	>90	77	40	>90	69	41				0				0				0			0			0			0	na	2		20
1	0	0		2	1	0	156	86	132	80	1	1	0	170	43	2.37	1.15	>90	86	262				90		35	2	complete		1934	0				0			3	Lisinopril 40mg. Irbesartan 300mg.		0			0	na	2		81
0	1	0		0	1	0	106	70	126	84	1	1	0	95	29	2.26	1.27	>90	56	811	>90	55	14	67	85	7	2	complete		181	1				0			1	Ramipril 10mg		1	4		1	Previous. Oct 2007. Showed focal necrotising GN	1		152
0	0	0		0	1	0	112	75	125	75	1	1	0	118	32	2.45	1.40	>90	41	696		49	226	90	61	302	0				0				0			3	Lisinopril 40mg, Irbesartan 300mg		1	1, 2		0	na	1		149
0	0	0		0	1	2	148	78	120	80	1	1	0	161	44	1.32	1.02	>90	69	287	84	74	46	73	81	495	2	complete		3264	1				0			2	Candesartan 4mg	to be increased, renal function decline on lisinopril	0			0	na	1		144	familial
0	1	0		0	0	0	119	71			1	1	0	107	31	2.39	1.22	>90	48	774	90	55	707	68	81	862	1	partial		980	1				0			1	Lisinopril 35mg		0			0	na	1		134	Letters missing
0	0	0		0	1	0	134	84	139	82	0	1	0	166	29	2.40	1.37	>90	55	469	>90	62	159	90	55	113	2	complete		775	1				0			3	Irbesartan 300mg, Ramipril 10mg		1	1,4		1	July 2017. Normal histological appearance.	1		123
0	0	0		0	0	0	140	70	119	75	1	1	0	144	38	2.15	0.87	>90	54	110	>90	56	169	87	65	517	0				0				0			1	ramipril 10mg		0			0	na	2		37
0	0	0		0	0	0	101	65	107	70	1	1	0	120	27	2.39	1.14	>90	62	592	89	68	90	68	80	6	2	complete		84	1				0			1	Ramipril 10mg		1	1,2		0	na	1		91
1	0	0		0	0	0	144	80	156	95	1	1	0	158	21	2.45	1.08	>90	68	1069	>90	88	953				0				0				1	PD, failed transplant		1	ramipril 7.5mg	to be increased	1	1,3		0	na	1		58
1	0	0		0	0	1	122	71	141	85	1	1	0	124	33	2.32	1.29	>90	58	544	>90	69	23				2	complete		113	0				0			0		ramipril stopped due to side effects	1	1		0	na	1		54
0	1	0		0	1	0	121	77			1	1	0	100	30	2.49	1.24	10	462	733	11	394		8	529	196	0				0				1	HD, Transplant		0			0			1	Sept 2016. Severe interstitial fibrosis in donor kidney.	1		121	Known CKD. Care partially at MRI
1	0	0		0	0	0	113	66	105	66	1	1	0	134	24	2.34	1.37	11	479	852	12	438	34				2	complete		195	0				1	HD		0			1	1		0	na	6		7
1	0	1		0	1	0	160	84	127	76	1	1	0	106	20	2.27	2.05	12	430	1404	65	104	20	62	106	7	2	complete		110	0				0			1	Ramipril 10mg		1	1		0	na	4		107
1	0	1		0	1	0	120	70	112	62	1	1	0	106	23	2.23	0.99	12	420	2200	49	128	246				1	partial		29	1				0			2	Irbesartan 150mg		1	1,4		1	Previous. Sept 2009. inconclusive but suggests FSGS.	5		11
0	0	0		0	0	0	120	78	115	70	1	0	0	135	20	2.31	1.95	16	262	1468	36	126	36	37	131	7	2	complete		612	0				1	PD		0		ESKD @ presentation	0			0	na	4		59
1	0	1		0	1	1, 4	168	75	164	88	1	1	0	108	35	2.28	1.63	16	340	700	12	421	731	8	637		0				0				1	HD		1	Rampril 5mg		0			1	Previous. 1998. Showed FSGS	5		76
0	0	1		0	1	0	130	75	121	75	1	1	0	107	34	2.13	0.95	17	263	135	22	226	68	12	577		1	partial		320	1				0			1	Ramipril 10mg		0			0	na	5		60
1	0	1		0	0	1	152	82			1	1	0	116	17	2.24	1.25	18	298	1253	19	268	1022				0				0				0			0			1	1		1	Dec 2002	5		7
1	0	1		0	1	1,4	143	83	176	90	1	1	0	113	33	2.10	1.74	18	320	548	7	715	398				0				0				1	HD, Failed transplant		2	Irbesartan 300mg		0			0	na	5		112
0	0	1		0	1	0	134	78	157	76	1	1	0	105	18	2.46	1.98	18	231	639	54	92	22				2	complete		78	1				0			1	Ramipril 10mg		1	1,3		0	na	3		15
0	0	1		0	1	0	120	70	125	60	1	1	0	100	37	2.31	1.48	19	223	410	16	338	531				1	partial		519	1				1	HD		2	Candesartan 8mg		0			0	na	3		35
0	0	1		0	0	0	158	85	142	77	1	1	0	120	18	2.42	1.23	20	218	776	55	118	50				2	complete		409	1				0			0			1	1		0	na	5		37
1	0	0		0	0	0	129	89	115	75	1	1	0	111	16	2.09	1.50	21	272	800	>90	64	20	90	68	10	2	complete		64	0				0			1	Ramipril 1.25mg		1	1		0	na	1		161
1	0	1		0	1	0	150	80	145	80	1	1	0	102	20	2.35	1.24	22	257	790	19	287	1383	43	141		1	partial		1255	0				1	HD, Transplant		0		Hyperkalaemia on ACE- i	1	1,2		1	Reoccurance in transplant kidney	5		119
0	0	1		0	1	0	135	70	115	69	1	1	0	136	43	2.39	1.41	22	199	98	20	218	77	18	236	93	0				0				0			3	Ramipril 10mg. Irbesartan 300mg		0			0	na	5		94
0	0	0		0	1	0	190	110	120	70	1	1	0	171	39	2.46	1.27	26	178	842	26	179	194				1	partial		125	0				0			2	Irbesartan 150mg	ACE-I related kidney disfunction	1	1		0	na	3		37
1	0	0		0	1	0	140	89	154	91	1	1	0	118	21	2.26	1.35	26	226	418	66	102	6	51	124	4	2	complete		62	1				0			0		Renal function decline	1	1		0	na	1		144
0	0	1		0	0	0	130	70			1	1	0	103	45	2.40	0.96	27	182	194	31	161	52				1	partial		118	1				0			0	stopped due to palliation		0			0	na	5		136	palliative
0	0	0		0	1	1	135	80	137	77	1	1	0	112	45	2.32	1.43	27	167	105	36	131	27	37	124	31	2	complete		142	0				0			1	Lisinopril 20mg		0			0	na	1		123
1	0	0		0	1	0	147	97			1	1	0	140	39	2.42	1.19	27	240	508	17	357	263				0				0				0			0			0			0	na	1		47
1	0	1		0	1	0	120	68	136	86	1	1	0	114	43	2.14	0.96	29	219	387	26	235	58	7	706		2	complete		2651	0				1	Transplant		1	Ramipril 5mg		0			0	na	5		171
1	0	0		0	1	0	124	83	132	80	1	1	0	121	47	2.42	0.74	30	217	87	24	264	251				0				0				1	awaiting transplant		1	ramipril 10mg		0			0	na	1		55
1	0	0		0	1	1	134	85	133	89	1	1	0	178	38	22.3	0.94	31	225	323	36	195	113	35	198	30	2	complete		523	0				0			2	Candesartan 8mg		0			0	na	1		132
1	0	0		0	1	0	130	90	145	92	1	1	0	158	44	2.52	1.09	36	187	177	37	183	169				0				0				0			1	ramipril 10mg		0			0	na	1		52
0	0	0		0	0	0	133	82	127	89	1	1	0	58	22	1.73	2.39	37	135	230	62	92	17.8	75	76		2	complete		187	0				0			1	Ramipril 10mg		1	1		0	na	3		80
1	0	0		0	0	0	128	60	`35	74	1	1	0	113	17	2.15	1.03	37	166	1250	74	92	216	72	93	43	2	compleete		1824	0				0			2	Losartan 100mg	ramipril induced rash	1	1		0	na	4		86
0	0	0		0	0	0	130	90	120	80	1	1	0	117	19	2.36	1.34	38	130	736	68	78	22	74	71		2	complete		183	0				0			1	Lisonopril 5mg		0			0	na	4		226
0	0	0		0	1	0					0	1	0	143	28	2.42	1.25	38	130	346	33	134	139				1	partial		1820	1				1	HD		0			1	4		1	Aug 2008. Insufficent. In attempt to exaplin renal deterioration	1		158	No notes of prioir to 2016
0	1	0		2	0	0	129	78			1	1	0	129	44	2.43	1.48	38	134	167	35	143	245				1	patial		808	0				0			2	Irbesartan 300mg	na	0	na		0	na	1		17
0	0	0		0	0	0	122	75	139	80	1	1	0	99	28	2.21	1.30	39	130	821	33	148	15	36	136	488	2	complete		139	1				0			1	Lisinopril 5mg		1	1		0	na	3		46
0	0	0		0	1	0	119	78	139	93	1	1	0	108	44	2.36	1.26	39	135	183	27	190	300	38	135	10	2	complete		719	0				0			2	Losartan 75mg		0			1	Previous. 1998. Showed FSGS.	1		125	ANA and dsDNa +ve but no clinical lupus
1	1	0		0	0	0	132	84	135	75	1	1	0	107	15	2.31	1.74	39	185	813	>90	84	22				2	complete		208	1				0			1	Ramipril 10mg		1	1		0	na	1		19
1	1	0		0	1	0	130	86			1	1	0	139	43	2.30	1.19	40	1.67	477	19	309	356	5	965	286	2	complete		2485	0				1	Transplant		2	Losartan 100mg		0			0	na	1		116	Initial care at Fairfield
1	0	1		0	1	0	140	96	114	66	1	1	0	154	22	2.30	1.33	42	172	1048	32	216	706	52	142	268	1	partial		699	0				1	Transplant		3	Ramipril 10mg. Irbesartan 75mg		1	1		0	na	5		129
1	0	0		0	1	0	137	89				1	0	120	45	2.31	1.16	42	165	552	32	210	64	13	451	97	2	complete		1098	0				1	Transplant		0			0			0	na	6		66	+AA91:BG91
0	0	1		0	0	1					1	1	0	162	30	2.42	1.30	42	158	452	34	144	289				0				0				0											5		39	No notes of EPR
1	0	1		2	1	0	153	80			1	1	0	86	35	2.18	1.29	43	155	707	18	325	577				1	partial		209	1				0			1	perindopril 8mg		1	1		0	na	5		14
1	0	1		0	1	1	126	84			1	1	0	148	40	2.27	1.13	43	143	798				21	260	149									0			1	Ramipril 1.25mg		0			0	na	5		81	gap 2009-10214
1	0	1		0	1	0	142	86	135	80	1	1	0	157	40	2.18	1.20	44	144	182	34	183	176	25	238	246	0				0				1	HD		1	Lisinopril 20mg		0			0	na	5		112
0	1	0		0	0	0	120	70			1	1	0	112	41	2.48	1.22	46	111	932	24	188	165	19	223	118	2	complete		2562	0				1	Transplant		2	Losartan 50mg		0			0	na	1		106
1	0	0		0	0	0	143	93	142	96	1	1	0	124	33	2.48	1.12	46	141	91	40	157	422				2	complete		166	0				0			2	Losartan 25mg		0			0	na	1		26
1	0	0		0	1	0	130	60	160	75	1	1	0	110	30	2.29	1.46	47	133	762	45	137	4	52	116	10	2	complete		48	1				0			3	Losartan 100mg, Ramipril 10mg		1	1		0	na	1		116
1	0	1		0	0	0	128	108	131	80	1	1	0	120	26	2.34	1.58	48	138	59	43	152	493	6	811		0				0				1	HD		1	Ramitpril 5mg		1	1, 3		0	na	5		112
1	0	0		0	0	0	143	93	142	78	1	1	0	130	42	2.34	1.09	49	144	150	49	143	115				0				0				0			1	Lisinopril 10mg		0			0	na	3		22
0	0	0		0	0	0	135	70	129	86	1	1	0	118	17	2.17	1.24	50	103	1456	73	75	10	63	80	5	2	complete		76	1				0			1	Ramipril 5mg		1	1		0	na	1		116
1	0	0		0	0	0	105	60	121	76	1	1	0	188	34	2.46	1.36	51	154	856	38	190	548				0				0				0			1	Lisinopril 5mg		0			0	na	3		28
1	0	0		0	0	0	128	63	na	na	1	1	0	130	40	2.50	0.95	51	138	647	35	183	136	31	203	6	2	complete		1717	1				0			2	Candesartan 16mg	Side effects to Irbesartan and ramipril	0			0	na	1		108
0	0	0					116	80			1	1	0	151	41	2.44	1.21	52	106	792	36	135	15				2	complete		212	1				0											3		98	Care at Fairfield. No documents
1	0	0		0	0	0	118	69	114	68	1	1	0	158	40	2.47	1.11	52	136	224	58	123	64	57	119	116	1	partial		143	1				0			2	Irbesartan 300mg		0			0	na	1		101
1	0	0		0	1	0	152	102	151	96	1	1	0	130	42	2.34	0.69	53	125	344	48	142	170				0				0				0			2	Irbesartan (DUPLEX)		0			0	na	1		29
0	0	0		0	1	0	115	53	158	106	1	1	0	99	23	2.54	1.42	56	86	1551	82	62	125				2	complete		573	1				0			0		losartan stopped due to hyperkalaemia	1	1, 3		0	na	1		49
1	0	0		0	0	0	135	78	127	76	1	1	0	136	23	2.50	1.03	59	124	650	73	102	177				0				0				0			1	Ramipril 10mg		1	1,3		0	na	1		34
0	0	0		0	1	0	133	82	na	na	1	1	0	131	36	3.37	0.86	60	95	314	48	109	127	56	96	74	0				0				0			2	Irbesartan 225mg	ACE-I stopped due to side effects. Irbesrtan dose lowered due to side effects.	0			0	na	2		37	Transferred out of area then returned, then DNA clinic.
1	1	0		0	1	0	153	86	134	74	1	1	0	155	43	2.46	1.13	60	119	279	52	133	89				1	partial		1636	0				0			1	ramipril 10mg		0			0		1		40
1	1	0		2	0	0	110	70	125	75	1	1	0	171	42	2.40	0.97	61	120	200	55	131	150	52	135		1	partial		1231	1				0			1	Ramipril 10mg		0			0	na	1		234
0	0	0		0	0	0	128	75	121	71	1	1	0	101	42	2.27	1.06	64	90	210	51	108	65	59	94	67	2	complete		1346	0				0			1	Lisinopril 2.5mg		0			0	na	1		178
1	0	0		0	0	0	138	70			1	1	0	112	41	2.16	0.90	64	106	732	33	182	258	40	150	403	0				0				0			2	Irbesartan 300mg		1	1		0	na	1		121
1	0	0		0	1	0	140	88	130	71	1	1	0	117	18	2.21	1.36	68	101	717	68	100	7	78	88	4	2	complete		159	0				0			1	Lisinopril 5mg		1	1,3		0	na	1		129
1	1	0		2	0	0	128	97	108	88	1	1	0	127	21	2.29	1.18	69	101	1232	62	110	253				2	complete		593	0				1	HD		2	Irbesartan 150mg		1	1,3		0	na	1		24
1	0	0		0	0	0	117	77	131	80	1	1	0	157	38	2.30	1.10	76	96	331	81	90	99	68	103	97	1	partial		2204	1				0			3	Ramipril 2.5mg. Irbesartan 300mg		0			0	na	1		171
1	0	0		0	1	0	111	80	139	71	1	1	0	135	20	2.24	0.96	78	87	981	86	80	63	59	109	8	2	complete		613	0				0			1	Lisinopril 20mg		1	1,3		0	na	1		158
1	1	0		0	0	1					1	1	0	118	40	2.19	0.66	78	91	632	64	107	537	48	135	41	1	partial		1170	0				0			2	Candesartan 2mg		0	na		0	na	4		59
1	0	1		2	0	0	140	95			1	1	0	111	32	1.96	1.82	8	589	192	16	337	74				1	partial		225	0				1	PD		1	lisinopril 10mg		0			0	na	5		43
0	0	1		0	0	3	139	92	110	70	1	1	0	105	16	2.23	1.85	8	455	1921	4	869	113	6	604		0				0				1	HD		0			0			0	na	5		72
1	1	0		0	1	0	120	78	147	91	1	1	0	99	32	2.22	0.72	82	100	573	>90	69	194	90	85	991	1	partial		1884	1				1	Transplant		2	Losartan 100mg		1	1		0	na	1		164
0	0	0		0	1	0	122	78	123	79	1	1	0	129	39	2.12	1.31	84	68	963	65	84	28	49	105	8	2	complete		285	0				0			1	Lisinopril 20mg		0			0	na	3		56
0	0	1		0	0	0	100	60	120	85	1	1	0	105	27	2.68	2.16	84	67	318	68	80	13				2	complete		292	0				0			0			0			0	na	5		26
1	0	0		0	0	0	115	65	148	78	1	1	0	157	44	2.30	0.66	89	87	59	>90	81	77	90	79	156	0				0				0			1	ramipril 10mg		0			0	na	1		112
1	0	0		0	0	0	129	72	127	75	1	1	0	126	23	2.61	1.38		83	692			20	88	93	73	2	complete		345	1				0			1	ramipril 2.5mg		1	1,3		0	na	1		76
[truncated: 13 more columns]
